# Supplementary material for: Plasmodium falciparum Subtilisin-like Domain-Containing Protein (PfSDP), a Cross-Stage Antigen, Elicits Short-Lived Antibody Response Following Natural Infection with Plasmodium falciparum
Source: Cells. 2025 Jul 31;14(15):1184. doi: 10.3390/cells14151184 (PMC12346512; doi:10.3390/cells14151184)
Supplement: Supplementary file 1 [file cells-14-01184-s001.zip]

Archive with 1 entries (1 files):
- cells-3596661-supplementary.pdf
